# Supplementary material for: Analysis of Genetic Diversity and Population Structure of Cowpea (Vigna unguiculata (L.) Walp) Genotypes Using Single Nucleotide Polymorphism Markers
Source: Plants (Basel). 2022 Dec 12;11(24):3480. doi: 10.3390/plants11243480 (PMC9780845; doi:10.3390/plants11243480)
Supplement: Supplementary file 1 [file plants-11-03480-s001.zip]

Archive with 2 entries (2 files):
- plants-1992921 Supplementary Figure.pdf
- plants-1992921 Supplementary Table.pdf
